# Supplementary material for: The Translation of Mobile-Exoneuromusculoskeleton-Assisted Wrist–Hand Poststroke Telerehabilitation from Laboratory to Clinical Service
Source: Bioengineering (Basel). 2023 Aug 18;10(8):976. doi: 10.3390/bioengineering10080976 (PMC10451942; doi:10.3390/bioengineering10080976)
Supplement: Supplementary file 1 [file bioengineering-10-00976-s001.zip]

Archive with 1 entries (1 files):
- bioengineering-2544110-supplementary.pdf
